# Supplementary material for: Enhancing the Water Flux and Antifouling Properties of PES Membranes via the Construction of a Bimetallic Polyphenol Network
Source: Polymers (Basel). 2026 May 27;18(11):1326. doi: 10.3390/polym18111326 (PMC13259196; doi:10.3390/polym18111326)
Supplement: Supplementary file 1 [file polymers-18-01326-s001.zip]

Archive with 1 entries (1 files):
- polymers-4301162-supplementary.pdf
